# Supplementary material for: Strong spurious transcription likely contributes to DNA insert bias in typical metagenomic clone libraries
Source: Microbiome. 2015 May 20;3:22. doi: 10.1186/s40168-015-0086-5 (PMC4459075; doi:10.1186/s40168-015-0086-5)
Supplement: Additional file 2: Table S1. — Taxa abundance output from MetaPhlAn for both forward and reverse datasets of each sample. [file 40168_2015_86_MOESM2_ESM.txt]

ID	cosmid_library_F	cosmid_library_R	size_selected_F	size_selected_R	crude_extract_F	crude_extract_R
k__Archaea	0	0	0.00435	0.00178	0	0
k__Archaea|p__Euryarchaeota	0	0	0.00435	0.00178	0	0
k__Archaea|p__Euryarchaeota|c__Methanobacteria	0	0	0.00435	0.00178	0	0
k__Archaea|p__Euryarchaeota|c__Methanobacteria|o__Methanobacteriales	0	0	0.00435	0.00178	0	0
k__Archaea|p__Euryarchaeota|c__Methanobacteria|o__Methanobacteriales|f__Methanobacteriaceae	0	0	0.00435	0.00178	0	0
k__Archaea|p__Euryarchaeota|c__Methanobacteria|o__Methanobacteriales|f__Methanobacteriaceae|g__Methanosphaera	0	0	0.00435	0.00178	0	0
k__Archaea|p__Euryarchaeota|c__Methanobacteria|o__Methanobacteriales|f__Methanobacteriaceae|g__Methanosphaera|s__Methanosphaera_stadtmanae	0	0	0.00435	0.00178	0	0
k__Bacteria	100	100	99.99565	99.99822	100	100
k__Bacteria|p__Actinobacteria	77.97123	77.44348	13.0776	12.73214	11.14398	10.89272
k__Bacteria|p__Actinobacteria|c__Actinobacteria	77.97123	77.44348	13.0776	12.73214	11.14398	10.89272
k__Bacteria|p__Actinobacteria|c__Actinobacteria|o__Actinomycetales	0.05618	0.05321	0	0	0.00107	0
k__Bacteria|p__Actinobacteria|c__Actinobacteria|o__Actinomycetales|f__Actinomycetaceae	0.01117	0.01193	0	0	0.00107	0
k__Bacteria|p__Actinobacteria|c__Actinobacteria|o__Actinomycetales|f__Actinomycetaceae|g__Actinomyces	0.01117	0.01193	0	0	0.00107	0
k__Bacteria|p__Actinobacteria|c__Actinobacteria|o__Actinomycetales|f__Actinomycetaceae|g__Actinomyces|s__Actinomyces_odontolyticus	0.01117	0.01193	0	0	0.00107	0
k__Bacteria|p__Actinobacteria|c__Actinobacteria|o__Actinomycetales|f__Micrococcaceae	0.045	0.04128	0	0	0	0
k__Bacteria|p__Actinobacteria|c__Actinobacteria|o__Actinomycetales|f__Micrococcaceae|g__Rothia	0.045	0.04128	0	0	0	0
k__Bacteria|p__Actinobacteria|c__Actinobacteria|o__Actinomycetales|f__Micrococcaceae|g__Rothia|s__Rothia_mucilaginosa	0.045	0.04128	0	0	0	0
k__Bacteria|p__Actinobacteria|c__Actinobacteria|o__Bifidobacteriales	54.98204	54.69089	9.20296	8.88183	7.87557	7.72522
k__Bacteria|p__Actinobacteria|c__Actinobacteria|o__Bifidobacteriales|f__Bifidobacteriaceae	54.98204	54.69089	9.20296	8.88183	7.87557	7.72522
k__Bacteria|p__Actinobacteria|c__Actinobacteria|o__Bifidobacteriales|f__Bifidobacteriaceae|g__Bifidobacterium	54.98204	54.69089	9.20296	8.88183	7.87557	7.72522
k__Bacteria|p__Actinobacteria|c__Actinobacteria|o__Bifidobacteriales|f__Bifidobacteriaceae|g__Bifidobacterium|s__Bifidobacterium_adolescentis	18.44349	18.6723	2.55627	2.60934	2.23682	2.20449
k__Bacteria|p__Actinobacteria|c__Actinobacteria|o__Bifidobacteriales|f__Bifidobacteriaceae|g__Bifidobacterium|s__Bifidobacterium_breve	0.24638	0.22541	0.00578	0.00119	0	0
k__Bacteria|p__Actinobacteria|c__Actinobacteria|o__Bifidobacteriales|f__Bifidobacteriaceae|g__Bifidobacterium|s__Bifidobacterium_catenulatum	0.41224	0.39189	0.02275	0.03965	0.03462	0.04135
k__Bacteria|p__Actinobacteria|c__Actinobacteria|o__Bifidobacteriales|f__Bifidobacteriaceae|g__Bifidobacterium|s__Bifidobacterium_longum	16.0106	16.00286	3.40731	2.95913	2.92716	2.95269
k__Bacteria|p__Actinobacteria|c__Actinobacteria|o__Bifidobacteriales|f__Bifidobacteriaceae|g__Bifidobacterium|s__Bifidobacterium_pseudocatenulatum	19.86934	19.39843	3.21084	3.27252	2.67697	2.52669
k__Bacteria|p__Actinobacteria|c__Actinobacteria|o__Coriobacteriales	22.93302	22.69937	3.87464	3.85031	3.26734	3.1675
k__Bacteria|p__Actinobacteria|c__Actinobacteria|o__Coriobacteriales|f__Coriobacteriaceae	22.93302	22.69937	3.87464	3.85031	3.26734	3.1675
k__Bacteria|p__Actinobacteria|c__Actinobacteria|o__Coriobacteriales|f__Coriobacteriaceae|g__Collinsella	21.21125	20.97976	3.40455	3.37866	2.95099	2.88259
k__Bacteria|p__Actinobacteria|c__Actinobacteria|o__Coriobacteriales|f__Coriobacteriaceae|g__Collinsella|s__Collinsella_aerofaciens	21.21125	20.97976	3.40455	3.37866	2.95099	2.88259
k__Bacteria|p__Actinobacteria|c__Actinobacteria|o__Coriobacteriales|f__Coriobacteriaceae|g__Eggerthella	1.32363	1.30562	0.33117	0.33524	0.23774	0.22797
k__Bacteria|p__Actinobacteria|c__Actinobacteria|o__Coriobacteriales|f__Coriobacteriaceae|g__Eggerthella|s__Eggerthella_lenta	1.32363	1.30562	0.33117	0.33524	0.23774	0.22797
k__Bacteria|p__Actinobacteria|c__Actinobacteria|o__Coriobacteriales|f__Coriobacteriaceae|g__Gordonibacter	0.39814	0.414	0.13892	0.13641	0.07862	0.05694
k__Bacteria|p__Actinobacteria|c__Actinobacteria|o__Coriobacteriales|f__Coriobacteriaceae|g__Gordonibacter|s__Gordonibacter_pamelaeae	0.39814	0.414	0.13892	0.13641	0.07862	0.05694
k__Bacteria|p__Bacteroidetes	12.02304	12.32339	21.24834	21.47013	29.50008	29.97218
k__Bacteria|p__Bacteroidetes|c__Bacteroidia	12.02304	12.32339	21.24834	21.47013	29.50008	29.97218
k__Bacteria|p__Bacteroidetes|c__Bacteroidia|o__Bacteroidales	12.02304	12.32339	21.24834	21.47013	29.50008	29.97218
k__Bacteria|p__Bacteroidetes|c__Bacteroidia|o__Bacteroidales|f__Bacteroidaceae	4.38677	4.55248	16.24903	16.56666	19.28831	19.85961
k__Bacteria|p__Bacteroidetes|c__Bacteroidia|o__Bacteroidales|f__Bacteroidaceae|g__Bacteroides	4.38677	4.55248	16.24903	16.56666	19.28831	19.85961
k__Bacteria|p__Bacteroidetes|c__Bacteroidia|o__Bacteroidales|f__Bacteroidaceae|g__Bacteroides|s__Bacteroides_caccae	0.02079	0.02183	0.09667	0.09511	0.11722	0.11225
k__Bacteria|p__Bacteroidetes|c__Bacteroidia|o__Bacteroidales|f__Bacteroidaceae|g__Bacteroides|s__Bacteroides_cellulosilyticus	0.14931	0.13825	0.4679	0.46279	0.58924	0.56722
k__Bacteria|p__Bacteroidetes|c__Bacteroidia|o__Bacteroidales|f__Bacteroidaceae|g__Bacteroides|s__Bacteroides_coprocola	0	0	0.00149	0	0.02463	0.02992
k__Bacteria|p__Bacteroidetes|c__Bacteroidia|o__Bacteroidales|f__Bacteroidaceae|g__Bacteroides|s__Bacteroides_dorei	0.04273	0.04379	0.13965	0.17031	0.16946	0.18184
k__Bacteria|p__Bacteroidetes|c__Bacteroidia|o__Bacteroidales|f__Bacteroidaceae|g__Bacteroides|s__Bacteroides_eggerthii	0	0	0.01255	0.00905	0.02386	0.01879
k__Bacteria|p__Bacteroidetes|c__Bacteroidia|o__Bacteroidales|f__Bacteroidaceae|g__Bacteroides|s__Bacteroides_finegoldii	0.01691	0.01896	0.09499	0.12025	0.16818	0.16985
k__Bacteria|p__Bacteroidetes|c__Bacteroidia|o__Bacteroidales|f__Bacteroidaceae|g__Bacteroides|s__Bacteroides_fragilis	0.00975	0.00487	0.16213	0.16516	0.15296	0.10438
k__Bacteria|p__Bacteroidetes|c__Bacteroidia|o__Bacteroidales|f__Bacteroidaceae|g__Bacteroides|s__Bacteroides_intestinalis	0	0	0.01787	0.01626	0.02399	0.02366
k__Bacteria|p__Bacteroidetes|c__Bacteroidia|o__Bacteroidales|f__Bacteroidaceae|g__Bacteroides|s__Bacteroides_ovatus	0.2891	0.2753	1.00239	0.96548	1.35037	1.24824
k__Bacteria|p__Bacteroidetes|c__Bacteroidia|o__Bacteroidales|f__Bacteroidaceae|g__Bacteroides|s__Bacteroides_stercoris	0	0	0.00534	0	0.04992	0.0393
k__Bacteria|p__Bacteroidetes|c__Bacteroidia|o__Bacteroidales|f__Bacteroidaceae|g__Bacteroides|s__Bacteroides_thetaiotaomicron	0.37345	0.34607	1.03798	1.0592	1.00328	1.09393
k__Bacteria|p__Bacteroidetes|c__Bacteroidia|o__Bacteroidales|f__Bacteroidaceae|g__Bacteroides|s__Bacteroides_unclassified	1.94406	2.20922	7.37793	7.50927	9.23866	9.92434
k__Bacteria|p__Bacteroidetes|c__Bacteroidia|o__Bacteroidales|f__Bacteroidaceae|g__Bacteroides|s__Bacteroides_uniformis	0.20634	0.22197	0.66519	0.67599	0.76074	0.72604
k__Bacteria|p__Bacteroidetes|c__Bacteroidia|o__Bacteroidales|f__Bacteroidaceae|g__Bacteroides|s__Bacteroides_vulgatus	1.24732	1.23935	4.96679	5.15465	5.39491	5.41351
k__Bacteria|p__Bacteroidetes|c__Bacteroidia|o__Bacteroidales|f__Bacteroidaceae|g__Bacteroides|s__Bacteroides_xylanisolvens	0.087	0.03287	0.20016	0.16315	0.22089	0.20633
k__Bacteria|p__Bacteroidetes|c__Bacteroidia|o__Bacteroidales|f__Porphyromonadaceae	0.45788	0.57906	0.53245	0.51046	0.64013	0.66208
k__Bacteria|p__Bacteroidetes|c__Bacteroidia|o__Bacteroidales|f__Porphyromonadaceae|g__Odoribacter	0	0	0.00323	0.00411	0.02077	0.01833
k__Bacteria|p__Bacteroidetes|c__Bacteroidia|o__Bacteroidales|f__Porphyromonadaceae|g__Odoribacter|s__Odoribacter_splanchnicus	0	0	0.00323	0.00411	0.02077	0.01833
k__Bacteria|p__Bacteroidetes|c__Bacteroidia|o__Bacteroidales|f__Porphyromonadaceae|g__Parabacteroides	0.45788	0.57906	0.52921	0.50635	0.61936	0.64376
k__Bacteria|p__Bacteroidetes|c__Bacteroidia|o__Bacteroidales|f__Porphyromonadaceae|g__Parabacteroides|s__Parabacteroides_distasonis	0	0	0.01105	0.00648	0.01848	0.02003
k__Bacteria|p__Bacteroidetes|c__Bacteroidia|o__Bacteroidales|f__Porphyromonadaceae|g__Parabacteroides|s__Parabacteroides_johnsonii	0.00907	0.00771	0.03531	0.03845	0.06263	0.0511
k__Bacteria|p__Bacteroidetes|c__Bacteroidia|o__Bacteroidales|f__Porphyromonadaceae|g__Parabacteroides|s__Parabacteroides_merdae	0.14744	0.15162	0.4486	0.44856	0.46743	0.48847
k__Bacteria|p__Bacteroidetes|c__Bacteroidia|o__Bacteroidales|f__Porphyromonadaceae|g__Parabacteroides|s__Parabacteroides_unclassified	0.30136	0.41973	0.03425	0.01287	0.07082	0.08416
k__Bacteria|p__Bacteroidetes|c__Bacteroidia|o__Bacteroidales|f__Prevotellaceae	0.24934	0.24731	1.55259	1.55722	5.90395	5.86084
k__Bacteria|p__Bacteroidetes|c__Bacteroidia|o__Bacteroidales|f__Prevotellaceae|g__Prevotella	0.24934	0.24731	1.55259	1.55722	5.90395	5.86084
k__Bacteria|p__Bacteroidetes|c__Bacteroidia|o__Bacteroidales|f__Prevotellaceae|g__Prevotella|s__Prevotella_copri	0.24934	0.24731	1.55259	1.55722	5.90395	5.86084
k__Bacteria|p__Bacteroidetes|c__Bacteroidia|o__Bacteroidales|f__Rikenellaceae	6.92906	6.94454	2.91427	2.83578	3.66768	3.58964
k__Bacteria|p__Bacteroidetes|c__Bacteroidia|o__Bacteroidales|f__Rikenellaceae|g__Alistipes	6.92906	6.94454	2.91427	2.83578	3.66768	3.58964
k__Bacteria|p__Bacteroidetes|c__Bacteroidia|o__Bacteroidales|f__Rikenellaceae|g__Alistipes|s__Alistipes_putredinis	4.07745	4.16533	1.93769	1.90829	2.52303	2.4627
k__Bacteria|p__Bacteroidetes|c__Bacteroidia|o__Bacteroidales|f__Rikenellaceae|g__Alistipes|s__Alistipes_shahii	2.85161	2.77921	0.97658	0.92749	1.14465	1.12694
k__Bacteria|p__Firmicutes	0.12246	0.1209	64.05676	64.28564	57.83246	57.5862
k__Bacteria|p__Firmicutes|c__Bacilli	0	0	1.1275	1.12086	0.77354	0.81422
k__Bacteria|p__Firmicutes|c__Bacilli|o__Lactobacillales	0	0	1.1275	1.12086	0.77354	0.81422
k__Bacteria|p__Firmicutes|c__Bacilli|o__Lactobacillales|f__Lactobacillaceae	0	0	0.2723	0.27887	0.18615	0.18228
k__Bacteria|p__Firmicutes|c__Bacilli|o__Lactobacillales|f__Lactobacillaceae|g__Lactobacillus	0	0	0.2723	0.27887	0.18615	0.18228
k__Bacteria|p__Firmicutes|c__Bacilli|o__Lactobacillales|f__Lactobacillaceae|g__Lactobacillus|s__Lactobacillus_ruminis	0	0	0.2723	0.27887	0.18615	0.18228
k__Bacteria|p__Firmicutes|c__Bacilli|o__Lactobacillales|f__Streptococcaceae	0	0	0.8552	0.84199	0.58739	0.63194
k__Bacteria|p__Firmicutes|c__Bacilli|o__Lactobacillales|f__Streptococcaceae|g__Streptococcus	0	0	0.8552	0.84199	0.58739	0.63194
k__Bacteria|p__Firmicutes|c__Bacilli|o__Lactobacillales|f__Streptococcaceae|g__Streptococcus|s__Streptococcus_australis	0	0	0	0	0.00098	0
k__Bacteria|p__Firmicutes|c__Bacilli|o__Lactobacillales|f__Streptococcaceae|g__Streptococcus|s__Streptococcus_parasanguinis	0	0	0.65839	0.62618	0.40991	0.44214
k__Bacteria|p__Firmicutes|c__Bacilli|o__Lactobacillales|f__Streptococcaceae|g__Streptococcus|s__Streptococcus_salivarius	0	0	0.19291	0.20442	0.15672	0.16197
k__Bacteria|p__Firmicutes|c__Bacilli|o__Lactobacillales|f__Streptococcaceae|g__Streptococcus|s__Streptococcus_thermophilus	0	0	0.0039	0.01139	0.01977	0.02783
k__Bacteria|p__Firmicutes|c__Clostridia	0.11169	0.112	59.90936	60.12072	53.74329	53.51115
k__Bacteria|p__Firmicutes|c__Clostridia|o__Clostridiales	0.11169	0.112	59.90936	60.12072	53.74329	53.51115
k__Bacteria|p__Firmicutes|c__Clostridia|o__Clostridiales|f__Clostridiaceae	0	0	2.14418	2.13152	2.01952	2.05992
k__Bacteria|p__Firmicutes|c__Clostridia|o__Clostridiales|f__Clostridiaceae|g__Clostridium	0	0	2.14418	2.13152	2.01952	2.05992
k__Bacteria|p__Firmicutes|c__Clostridia|o__Clostridiales|f__Clostridiaceae|g__Clostridium|s__Clostridium_asparagiforme	0	0	0	0	0.092	0.09041
k__Bacteria|p__Firmicutes|c__Clostridia|o__Clostridiales|f__Clostridiaceae|g__Clostridium|s__Clostridium_bartlettii	0	0	0.09874	0.09638	0.13193	0.13979
k__Bacteria|p__Firmicutes|c__Clostridia|o__Clostridiales|f__Clostridiaceae|g__Clostridium|s__Clostridium_bolteae	0	0	0.24807	0.23127	0.37966	0.3917
k__Bacteria|p__Firmicutes|c__Clostridia|o__Clostridiales|f__Clostridiaceae|g__Clostridium|s__Clostridium_cf	0	0	0.0322	0.03402	0.02676	0.03709
k__Bacteria|p__Firmicutes|c__Clostridia|o__Clostridiales|f__Clostridiaceae|g__Clostridium|s__Clostridium_hathewayi	0	0	0.04425	0.04094	0.03153	0.02295
k__Bacteria|p__Firmicutes|c__Clostridia|o__Clostridiales|f__Clostridiaceae|g__Clostridium|s__Clostridium_leptum	0	0	0.53848	0.53178	0.36475	0.39324
k__Bacteria|p__Firmicutes|c__Clostridia|o__Clostridiales|f__Clostridiaceae|g__Clostridium|s__Clostridium_nexile	0	0	1.00147	1.01887	0.834	0.83276
k__Bacteria|p__Firmicutes|c__Clostridia|o__Clostridiales|f__Clostridiaceae|g__Clostridium|s__Clostridium_scindens	0	0	0.10052	0.1023	0.05908	0.0583
k__Bacteria|p__Firmicutes|c__Clostridia|o__Clostridiales|f__Clostridiaceae|g__Clostridium|s__Clostridium_symbiosum	0	0	0.08044	0.07595	0.09982	0.09368
k__Bacteria|p__Firmicutes|c__Clostridia|o__Clostridiales|f__Clostridiales_Family_XI_Incertae_Sedis	0	0	0	0.01519	0	0
k__Bacteria|p__Firmicutes|c__Clostridia|o__Clostridiales|f__Clostridiales_Family_XI_Incertae_Sedis|g__Clostridiales_Family_XI_Incertae_Sedis_unclassified	0	0	0	0.01519	0	0
k__Bacteria|p__Firmicutes|c__Clostridia|o__Clostridiales|f__Clostridiales_uncl	0	0	0.17969	0.14638	0.17607	0.12738
k__Bacteria|p__Firmicutes|c__Clostridia|o__Clostridiales|f__Clostridiales_uncl|g__Blautia	0	0	0.17969	0.14638	0.17607	0.12738
k__Bacteria|p__Firmicutes|c__Clostridia|o__Clostridiales|f__Clostridiales_uncl|g__Blautia|s__Blautia_hydrogenotrophica	0	0	0.01461	0.01872	0.01027	0.00784
k__Bacteria|p__Firmicutes|c__Clostridia|o__Clostridiales|f__Clostridiales_uncl|g__Blautia|s__Blautia_unclassified	0	0	0.16508	0.12766	0.16581	0.11954
k__Bacteria|p__Firmicutes|c__Clostridia|o__Clostridiales|f__Eubacteriaceae	0.03335	0.04003	24.42598	24.53932	19.17275	19.06187
k__Bacteria|p__Firmicutes|c__Clostridia|o__Clostridiales|f__Eubacteriaceae|g__Eubacterium	0.03335	0.04003	24.42598	24.53932	19.17275	19.06187
k__Bacteria|p__Firmicutes|c__Clostridia|o__Clostridiales|f__Eubacteriaceae|g__Eubacterium|s__Eubacterium_eligens	0	0	1.01733	1.00474	2.74208	2.69392
k__Bacteria|p__Firmicutes|c__Clostridia|o__Clostridiales|f__Eubacteriaceae|g__Eubacterium|s__Eubacterium_hallii	0	0	2.03682	1.99023	1.17307	1.17818
k__Bacteria|p__Firmicutes|c__Clostridia|o__Clostridiales|f__Eubacteriaceae|g__Eubacterium|s__Eubacterium_limosum	0	0	0.00953	0.00807	0	0.0017
k__Bacteria|p__Firmicutes|c__Clostridia|o__Clostridiales|f__Eubacteriaceae|g__Eubacterium|s__Eubacterium_rectale	0.03335	0.04003	21.04378	21.22138	14.77741	14.73719
k__Bacteria|p__Firmicutes|c__Clostridia|o__Clostridiales|f__Eubacteriaceae|g__Eubacterium|s__Eubacterium_siraeum	0	0	0.02265	0.02074	0.05463	0.05181
k__Bacteria|p__Firmicutes|c__Clostridia|o__Clostridiales|f__Eubacteriaceae|g__Eubacterium|s__Eubacterium_ventriosum	0	0	0.29587	0.29417	0.42556	0.39907
k__Bacteria|p__Firmicutes|c__Clostridia|o__Clostridiales|f__Lachnospiraceae	0	0	5.0478	5.04547	4.05289	4.08144
k__Bacteria|p__Firmicutes|c__Clostridia|o__Clostridiales|f__Lachnospiraceae|g__Coprococcus	0	0	1.31986	1.35062	0.96688	0.94963
k__Bacteria|p__Firmicutes|c__Clostridia|o__Clostridiales|f__Lachnospiraceae|g__Coprococcus|s__Coprococcus_catus	0	0	0.28149	0.27011	0.24307	0.2411
k__Bacteria|p__Firmicutes|c__Clostridia|o__Clostridiales|f__Lachnospiraceae|g__Coprococcus|s__Coprococcus_comes	0	0	1.03837	1.08051	0.72381	0.70853
k__Bacteria|p__Firmicutes|c__Clostridia|o__Clostridiales|f__Lachnospiraceae|g__Dorea	0	0	3.42776	3.43285	2.36608	2.37726
k__Bacteria|p__Firmicutes|c__Clostridia|o__Clostridiales|f__Lachnospiraceae|g__Dorea|s__Dorea_formicigenerans	0	0	1.12478	1.10088	0.73896	0.73629
k__Bacteria|p__Firmicutes|c__Clostridia|o__Clostridiales|f__Lachnospiraceae|g__Dorea|s__Dorea_longicatena	0	0	2.30298	2.33198	1.62712	1.64097
k__Bacteria|p__Firmicutes|c__Clostridia|o__Clostridiales|f__Lachnospiraceae|g__Roseburia	0	0	0.30018	0.262	0.71993	0.75456
k__Bacteria|p__Firmicutes|c__Clostridia|o__Clostridiales|f__Lachnospiraceae|g__Roseburia|s__Roseburia_intestinalis	0	0	0.08844	0.06943	0.1149	0.12747
k__Bacteria|p__Firmicutes|c__Clostridia|o__Clostridiales|f__Lachnospiraceae|g__Roseburia|s__Roseburia_inulinivorans	0	0	0.21175	0.19257	0.60503	0.62708
k__Bacteria|p__Firmicutes|c__Clostridia|o__Clostridiales|f__Ruminococcaceae	0.07834	0.07197	28.11171	28.24284	28.32206	28.18054
k__Bacteria|p__Firmicutes|c__Clostridia|o__Clostridiales|f__Ruminococcaceae|g__Anaerotruncus	0	0	0.07834	0.08228	0.0747	0.07836
k__Bacteria|p__Firmicutes|c__Clostridia|o__Clostridiales|f__Ruminococcaceae|g__Anaerotruncus|s__Anaerotruncus_colihominis	0	0	0.07834	0.08228	0.0747	0.07836
k__Bacteria|p__Firmicutes|c__Clostridia|o__Clostridiales|f__Ruminococcaceae|g__Faecalibacterium	0.06524	0.06307	11.96027	11.82916	17.6229	17.44306
k__Bacteria|p__Firmicutes|c__Clostridia|o__Clostridiales|f__Ruminococcaceae|g__Faecalibacterium|s__Faecalibacterium_cf	0.01223	0.01123	4.52787	4.39973	6.195	6.21572
k__Bacteria|p__Firmicutes|c__Clostridia|o__Clostridiales|f__Ruminococcaceae|g__Faecalibacterium|s__Faecalibacterium_prausnitzii	0.05301	0.05183	6.87077	6.68096	9.82464	10.16358
k__Bacteria|p__Firmicutes|c__Clostridia|o__Clostridiales|f__Ruminococcaceae|g__Faecalibacterium|s__Faecalibacterium_unclassified	0	0	0.56163	0.74848	1.60325	1.06376
k__Bacteria|p__Firmicutes|c__Clostridia|o__Clostridiales|f__Ruminococcaceae|g__Ruminococcus	0.0131	0.00891	16.05678	16.32131	10.61971	10.64383
k__Bacteria|p__Firmicutes|c__Clostridia|o__Clostridiales|f__Ruminococcaceae|g__Ruminococcus|s__Ruminococcus_bromii	0.0131	0.00891	11.80023	11.97115	7.02601	6.99219
k__Bacteria|p__Firmicutes|c__Clostridia|o__Clostridiales|f__Ruminococcaceae|g__Ruminococcus|s__Ruminococcus_gnavus	0	0	0.96046	0.92369	0.60017	0.60577
k__Bacteria|p__Firmicutes|c__Clostridia|o__Clostridiales|f__Ruminococcaceae|g__Ruminococcus|s__Ruminococcus_lactaris	0	0	0.1605	0.15906	0.14736	0.13247
k__Bacteria|p__Firmicutes|c__Clostridia|o__Clostridiales|f__Ruminococcaceae|g__Ruminococcus|s__Ruminococcus_obeum	0	0	1.31916	1.32292	0.88979	0.87322
k__Bacteria|p__Firmicutes|c__Clostridia|o__Clostridiales|f__Ruminococcaceae|g__Ruminococcus|s__Ruminococcus_torques	0	0	1.81643	1.9445	1.95638	2.04018
k__Bacteria|p__Firmicutes|c__Clostridia|o__Clostridiales|f__Ruminococcaceae|g__Subdoligranulum	0	0	0.01632	0.01009	0.00475	0.01528
k__Bacteria|p__Firmicutes|c__Clostridia|o__Clostridiales|f__Ruminococcaceae|g__Subdoligranulum|s__Subdoligranulum_variabile	0	0	0.01632	0.01009	0.00475	0.01528
k__Bacteria|p__Firmicutes|c__Erysipelotrichi	0	0	0.67104	0.67619	0.49115	0.47528
k__Bacteria|p__Firmicutes|c__Erysipelotrichi|o__Erysipelotrichales	0	0	0.67104	0.67619	0.49115	0.47528
k__Bacteria|p__Firmicutes|c__Erysipelotrichi|o__Erysipelotrichales|f__Erysipelotrichaceae	0	0	0.67104	0.67619	0.49115	0.47528
k__Bacteria|p__Firmicutes|c__Erysipelotrichi|o__Erysipelotrichales|f__Erysipelotrichaceae|g__Catenibacterium	0	0	0.21822	0.21838	0.15408	0.14172
k__Bacteria|p__Firmicutes|c__Erysipelotrichi|o__Erysipelotrichales|f__Erysipelotrichaceae|g__Catenibacterium|s__Catenibacterium_mitsuokai	0	0	0.21822	0.21838	0.15408	0.14172
k__Bacteria|p__Firmicutes|c__Erysipelotrichi|o__Erysipelotrichales|f__Erysipelotrichaceae|g__Coprobacillus	0	0	0.17556	0.1848	0.10687	0.10931
k__Bacteria|p__Firmicutes|c__Erysipelotrichi|o__Erysipelotrichales|f__Erysipelotrichaceae|g__Coprobacillus|s__Coprobacillus_bacterium	0	0	0.17556	0.1848	0.10687	0.10931
k__Bacteria|p__Firmicutes|c__Erysipelotrichi|o__Erysipelotrichales|f__Erysipelotrichaceae|g__Holdemania	0	0	0.27726	0.27302	0.23019	0.22424
k__Bacteria|p__Firmicutes|c__Erysipelotrichi|o__Erysipelotrichales|f__Erysipelotrichaceae|g__Holdemania|s__Holdemania_filiformis	0	0	0.27726	0.27302	0.23019	0.22424
k__Bacteria|p__Firmicutes|c__Negativicutes	0.01077	0.0089	2.34886	2.36787	2.82449	2.78555
k__Bacteria|p__Firmicutes|c__Negativicutes|o__Selenomonadales	0.01077	0.0089	2.34886	2.36787	2.82449	2.78555
k__Bacteria|p__Firmicutes|c__Negativicutes|o__Selenomonadales|f__Acidaminococcaceae	0	0	0.14545	0.16028	0.19088	0.15305
k__Bacteria|p__Firmicutes|c__Negativicutes|o__Selenomonadales|f__Acidaminococcaceae|g__Acidaminococcaceae_unclassified	0	0	0.14545	0.16028	0.19088	0.15305
k__Bacteria|p__Firmicutes|c__Negativicutes|o__Selenomonadales|f__Veillonellaceae	0.01077	0.0089	2.20341	2.20758	2.63361	2.6325
k__Bacteria|p__Firmicutes|c__Negativicutes|o__Selenomonadales|f__Veillonellaceae|g__Dialister	0.01077	0.0089	1.6548	1.67255	1.16702	1.19352
k__Bacteria|p__Firmicutes|c__Negativicutes|o__Selenomonadales|f__Veillonellaceae|g__Dialister|s__Dialister_invisus	0.01077	0.0089	1.6548	1.67255	1.16702	1.19352
k__Bacteria|p__Firmicutes|c__Negativicutes|o__Selenomonadales|f__Veillonellaceae|g__Megamonas	0	0	0.54684	0.53234	1.46205	1.42808
k__Bacteria|p__Firmicutes|c__Negativicutes|o__Selenomonadales|f__Veillonellaceae|g__Megamonas|s__Megamonas_hypermegale	0	0	0.54684	0.53234	1.46205	1.42808
k__Bacteria|p__Firmicutes|c__Negativicutes|o__Selenomonadales|f__Veillonellaceae|g__Veillonella	0	0	0.00176	0.00269	0.00454	0.01091
k__Bacteria|p__Firmicutes|c__Negativicutes|o__Selenomonadales|f__Veillonellaceae|g__Veillonella|s__Veillonella_unclassified	0	0	0.00176	0.00269	0.00454	0.01091
k__Bacteria|p__Proteobacteria	9.65819	9.90084	1.57642	1.47372	1.49978	1.52766
k__Bacteria|p__Proteobacteria|c__Deltaproteobacteria	0.68372	0.77154	0.30892	0.28465	0.44194	0.51069
k__Bacteria|p__Proteobacteria|c__Deltaproteobacteria|o__Desulfovibrionales	0.68372	0.77154	0.30892	0.28465	0.44194	0.51069
k__Bacteria|p__Proteobacteria|c__Deltaproteobacteria|o__Desulfovibrionales|f__Desulfovibrionaceae	0.68372	0.77154	0.30892	0.28465	0.44194	0.51069
k__Bacteria|p__Proteobacteria|c__Deltaproteobacteria|o__Desulfovibrionales|f__Desulfovibrionaceae|g__Bilophila	0.4798	0.44882	0.12539	0.1176	0.16021	0.15952
k__Bacteria|p__Proteobacteria|c__Deltaproteobacteria|o__Desulfovibrionales|f__Desulfovibrionaceae|g__Bilophila|s__Bilophila_wadsworthia	0.4798	0.44882	0.12539	0.1176	0.16021	0.15952
k__Bacteria|p__Proteobacteria|c__Deltaproteobacteria|o__Desulfovibrionales|f__Desulfovibrionaceae|g__Desulfovibrio	0.20392	0.32272	0.18353	0.16705	0.28173	0.35117
k__Bacteria|p__Proteobacteria|c__Deltaproteobacteria|o__Desulfovibrionales|f__Desulfovibrionaceae|g__Desulfovibrio|s__Desulfovibrio_desulfuricans	0.06007	0.16577	0.07934	0.04913	0.08314	0.1506
k__Bacteria|p__Proteobacteria|c__Deltaproteobacteria|o__Desulfovibrionales|f__Desulfovibrionaceae|g__Desulfovibrio|s__Desulfovibrio_piger	0.14385	0.15694	0.10419	0.11792	0.19858	0.20057
k__Bacteria|p__Proteobacteria|c__Gammaproteobacteria	8.97448	9.1293	1.2675	1.18907	1.05785	1.01697
k__Bacteria|p__Proteobacteria|c__Gammaproteobacteria|o__Alteromonadales	0.01216	0	0	0	0.03468	0.0038
k__Bacteria|p__Proteobacteria|c__Gammaproteobacteria|o__Alteromonadales|f__Shewanellaceae	0.01216	0	0	0	0.03468	0.0038
k__Bacteria|p__Proteobacteria|c__Gammaproteobacteria|o__Alteromonadales|f__Shewanellaceae|g__Shewanella	0.01216	0	0	0	0.03468	0.0038
k__Bacteria|p__Proteobacteria|c__Gammaproteobacteria|o__Alteromonadales|f__Shewanellaceae|g__Shewanella|s__Shewanella_oneidensis	0.01216	0	0	0	0.03468	0.0038
k__Bacteria|p__Proteobacteria|c__Gammaproteobacteria|o__Enterobacteriales	8.95048	9.12138	1.09247	1.00767	0.94133	0.91524
k__Bacteria|p__Proteobacteria|c__Gammaproteobacteria|o__Enterobacteriales|f__Enterobacteriaceae	8.95048	9.12138	1.09247	1.00767	0.94133	0.91524
k__Bacteria|p__Proteobacteria|c__Gammaproteobacteria|o__Enterobacteriales|f__Enterobacteriaceae|g__Enterobacter	0.08686	0.07763	0	0	0	0
k__Bacteria|p__Proteobacteria|c__Gammaproteobacteria|o__Enterobacteriales|f__Enterobacteriaceae|g__Enterobacter|s__Enterobacter_cloacae	0.08686	0.07763	0	0	0	0
k__Bacteria|p__Proteobacteria|c__Gammaproteobacteria|o__Enterobacteriales|f__Enterobacteriaceae|g__Escherichia	5.16069	5.22912	0.65059	0.56245	0.43353	0.45782
k__Bacteria|p__Proteobacteria|c__Gammaproteobacteria|o__Enterobacteriales|f__Enterobacteriaceae|g__Escherichia|s__Escherichia_coli	5.16069	5.22912	0.65059	0.56245	0.43353	0.45782
k__Bacteria|p__Proteobacteria|c__Gammaproteobacteria|o__Enterobacteriales|f__Enterobacteriaceae|g__Klebsiella	3.70294	3.81462	0.44188	0.44522	0.5078	0.45742
k__Bacteria|p__Proteobacteria|c__Gammaproteobacteria|o__Enterobacteriales|f__Enterobacteriaceae|g__Klebsiella|s__Klebsiella_pneumoniae	3.70294	3.81462	0.42971	0.44389	0.45181	0.40999
k__Bacteria|p__Proteobacteria|c__Gammaproteobacteria|o__Enterobacteriales|f__Enterobacteriaceae|g__Klebsiella|s__Klebsiella_unclassified	0	0	0.01218	0.00133	0.05598	0.04744
k__Bacteria|p__Proteobacteria|c__Gammaproteobacteria|o__Pasteurellales	0.01184	0.00793	0.17502	0.1814	0.08184	0.09792
k__Bacteria|p__Proteobacteria|c__Gammaproteobacteria|o__Pasteurellales|f__Pasteurellaceae	0.01184	0.00793	0.17502	0.1814	0.08184	0.09792
k__Bacteria|p__Proteobacteria|c__Gammaproteobacteria|o__Pasteurellales|f__Pasteurellaceae|g__Haemophilus	0.01184	0.00793	0.17502	0.1814	0.08184	0.09792
k__Bacteria|p__Proteobacteria|c__Gammaproteobacteria|o__Pasteurellales|f__Pasteurellaceae|g__Haemophilus|s__Haemophilus_parainfluenzae	0.01184	0.00793	0.17502	0.1814	0.08184	0.09792
k__Bacteria|p__Verrucomicrobia	0.22507	0.2114	0.03653	0.03659	0.02369	0.02124
k__Bacteria|p__Verrucomicrobia|c__Verrucomicrobiae	0.22507	0.2114	0.03653	0.03659	0.02369	0.02124
k__Bacteria|p__Verrucomicrobia|c__Verrucomicrobiae|o__Verrucomicrobiales	0.22507	0.2114	0.03653	0.03659	0.02369	0.02124
k__Bacteria|p__Verrucomicrobia|c__Verrucomicrobiae|o__Verrucomicrobiales|f__Verrucomicrobiaceae	0.22507	0.2114	0.03653	0.03659	0.02369	0.02124
k__Bacteria|p__Verrucomicrobia|c__Verrucomicrobiae|o__Verrucomicrobiales|f__Verrucomicrobiaceae|g__Akkermansia	0.22507	0.2114	0.03653	0.03659	0.02369	0.02124
k__Bacteria|p__Verrucomicrobia|c__Verrucomicrobiae|o__Verrucomicrobiales|f__Verrucomicrobiaceae|g__Akkermansia|s__Akkermansia_muciniphila	0.22507	0.2114	0.03653	0.03659	0.02369	0.02124
