# Supplementary material for: Strong spurious transcription likely contributes to DNA insert bias in typical metagenomic clone libraries
Source: Microbiome. 2015 May 20;3:22. doi: 10.1186/s40168-015-0086-5 (PMC4459075; doi:10.1186/s40168-015-0086-5)
Supplement: Additional file 4: Table S2 — Length, GC content, and rpoD consensus content of the 46 genomes selected for analysis. [file 40168_2015_86_MOESM4_ESM.txt]

Filename	Len	GC%	rpod
Akkermansia_muciniphila_ATCC_BAA-835.fasta	2664102	55.76	1
Alistipes_putredinis_DSM_17216_Scfld.fasta	2550678	53.25	2
Alistipes_shahii_WAL_8301_draft.fasta	3763317	55.82	3
Bacteroides_cellulosilyticus_DSM_14838_genomic_scaffold.fasta	6870144	41.81	12
Bacteroides_ovatus_SD_CMC_3f_contig.fasta	6775279	41.94	11
Bacteroides_thetaiotaomicron_VPI-5482.fasta	8125769	34.84	8
Bacteroides_uniformis_ATCC_8492_Scfld.fasta	4719097	46.43	5
Bacteroides_vulgatus_ATCC_8482.fasta	5163189	42.2	15
Bacteroides_xylanisolvens_XB1A_draft.fasta	5976145	40.67	13
Bifidobacterium_adolescentis_ATCC_15703.fasta	2089645	59.18	0
Bifidobacterium_breve_ACS-071-V-Sch8b.fasta	2327492	58.73	1
Bifidobacterium_catenulatum_DSM 16992_B_catenulatum-1.0_Cont.fasta	2058429	56.1	0
Bifidobacterium_longum_NCC2705.fasta	2256640	60.12	0
Bifidobacterium_pseudocatenulatum_DSM_20438_B_pseudocatenulatum-1.0.1_Cont.fasta	2304808	56.28	2
Bilophila_wadsworthia_3_1_6_genomic_scaffold.fasta	4391194	59.31	3
Catenibacterium_mitsuokai_DSM_15897_C_mitsuokai-1.0_Cont.fasta	2671313	36.82	30
Clostridium_bolteae_ATCC_BAA-613_Scfld.fasta	6557988	49.05	87
Clostridium_leptum_DSM_753_Scfld.fasta	3270209	50.18	63
Clostridium_nexile_DSM_1787_Scfld.fasta	3995628	38.74	53
Collinsella_aerofaciens_ATCC_25986_C_aerofaciens-2.0_Cont.fasta	2439869	60.55	1
Coprococcus_catus_GD_7_draft.fasta	3522704	42.43	67
Coprococcus_comes_ATCC_27758_genomic_scaffold.fasta	3242215	42.45	50
Desulfovibrio_piger_ATCC_29098_Scfld.fasta	2867216	62.15	4
Dialister_invisus_DSM_15470_genomic scaffold.fasta	1895960	45.49	23
Dorea_formicigenerans_ATCC_27755 D_formicigenerans-3.0.1_Cont.fasta	3186031	40.97	51
Dorea_longicatena_DSM_13814_Scfld.fasta	2915433	41.42	37
Eggerthella_lenta_DSM_2243.fasta	3632260	64.2	1
Escherichia_coli_str_K-12 substr_MG1655.fasta	4641652	50.79	1
Eubacterium_eligens_ATCC_27750.fasta	2144190	37.71	32
Eubacterium_hallii_DSM_3353_E_hallii-1.0_Cont.fasta	3290996	38.19	56
Eubacterium_rectale_ATCC_33656.fasta	3449685	41.48	43
Eubacterium_ventriosum_ATCC_27560_Scfld.fasta	2870795	34.9	38
Faecalibacterium_prausnitzii_L2-6.fasta	3321367	55.57	48
Gordonibacter_pamelaeae_7-10-1-b_draft.fasta	3608022	60.43	1
Holdemania_filiformis_DSM_12042_genomic_scaffold.fasta	3932923	48.54	31
Klebsiella_pneumoniae_subsp_pneumoniae_HS11286.fasta	5333942	57.48	0
Lactobacillus_ruminis_ATCC_27782.fasta	2066652	43.47	16
Megamonas_hypermegale_ART12_1_draft.fasta	2209938	30.51	55
Parabacteroides_merdae_ATCC_43184_Scfld.fasta	4434377	45.28	12
Prevotella_copri_DSM_18205_genomic_scaffold.fasta	3512473	44.8	4
Roseburia_inulinivorans_DSM_16841_R_inulinivorans-1.0.1_Cont.fasta	4048462	41.93	54
Ruminococcus_bromii_L2-63_draft.fasta	2249085	41.05	77
Ruminococcus_gnavus_ATCC_29149_R_gnavus-1.0.1_Cont.fasta	3501911	42.88	56
Ruminococcus_obeum_A2-162_draft.fasta	3757491	41.75	58
Ruminococcus_torques_L2-14_draft.fasta	3341681	40.14	34
Streptococcus_parasanguinis_ATCC_15912.fasta	2153652	41.72	16
