# Supplementary material for: Strong spurious transcription likely contributes to DNA insert bias in typical metagenomic clone libraries
Source: Microbiome. 2015 May 20;3:22. doi: 10.1186/s40168-015-0086-5 (PMC4459075; doi:10.1186/s40168-015-0086-5)
Supplement: Additional file 5: Table S3. — Consensus sequences for the five sigma factors used, PMID number for the literature reference, and corresponding regular expressions used to search sequence data. [file 40168_2015_86_MOESM5_ESM.txt]

Sigma factor	Consensus sequence	Reference PMID	Regular expression
rpoD (sigma 70)	TTGACAN(15-19)TATAAT	24603758	TTGACA.{15,19}TATAAT
rpoE (sigma 24)	GGAACTTN(15-19)TCAAA	16336047	GGAACTT.{15,19}TCAAA
rpoH (sigma 32)	TTG[A/T][A/T][A/T]N(13-14)CCCCAT[A/T]T	16818608	TTG[AT][AT][AT].{13,14}CCCCAT[AT]T
rpoN (sigma 54)	TGGCAN(7)TGC	19969540	TGGCA.{7}TGC
Bacteroides (sigma Abfr)	TTTGN(19-21)TAN(2)TTTG	11094294	TTTG.{19,21}TA.{2}TTTG
