# Supplementary material for: Strong spurious transcription likely contributes to DNA insert bias in typical metagenomic clone libraries
Source: Microbiome. 2015 May 20;3:22. doi: 10.1186/s40168-015-0086-5 (PMC4459075; doi:10.1186/s40168-015-0086-5)
Supplement: Additional file 6: Table S4. — NCBI Genbank accession numbers for genome sequences of the 46 species selected for GC content and rpoD consensus content analysis. [file 40168_2015_86_MOESM6_ESM.txt]

Species Name	Genome Status	NCBI Accession(s) downloaded 2014-10-17	NCBI Definition (abbreviated)	fasta sequences
Akkermansia muciniphila	complete genome	NC_010655.1	Akkermansia muciniphila ATCC BAA-835 chromosome, complete genome	1
Alistipes putredinis	wgs	NZ_DS499570:NZ_DS499581[PACC]	Alistipes putredinis DSM 17216 Scfld	12
Alistipes shahii	draft	NC_021030.1	Alistipes shahii WAL 8301 draft genome	1
Bacteroides_cellulosilyticus	wgs	NZ_EQ973486:NZ_EQ973551[PACC]	Bacteroides cellulosilyticus DSM 14838 genomic scaffold	66
Bacteroides_ovatus	wgs	NZ_ADMO01000001:NZ_ADMO01000156[PACC]	Bacteroides ovatus SD CMC 3f contig	156
Bacteroides_thetaiotaomicron	complete genome	AE015928.1	Bacteroides thetaiotaomicron VPI-5482, complete genome	1
Bacteroides_unclassified	n/a	n/a	n/a	n/a
Bacteroides_uniformis	wgs	NZ_DS362217:NZ_DS362249[PACC]	Bacteroides uniformis ATCC 8492 Scfld	33
Bacteroides_vulgatus	complete genome	NC_009614.1	Bacteroides vulgatus ATCC 8482 chromosome, complete genome	1
Bacteroides_xylanisolvens	draft	NC_021017.1	Bacteroides vulgatus ATCC 8482 chromosome, complete genome	1
Bifidobacterium adolescentis	complete genome	NC_008618.1	Bifidobacterium adolescentis ATCC 15703 chromosome, complete genome	1
Bifidobacterium breve	complete genome	NC_017218.1	Bifidobacterium breve ACS-071-V-Sch8b chromosome, complete genome	1
Bifidobacterium catenulatum	wgs	NZ_ABXY01000001:NZ_ABXY01000031[PACC]	Bifidobacterium catenulatum DSM 16992 B_catenulatum-1.0_Cont	31
Bifidobacterium longum	complete genome	NC_004307.2	Bifidobacterium longum NCC2705 chromosome, complete genome	1
Bifidobacterium pseudocatenulatum	wgs	NZ_ABXX02000001:NZ_ABXX02000036[PACC]	Bifidobacterium pseudocatenulatum DSM 20438 B_pseudocatenulatum-1.0.1_Cont	36
Bilophila wadsworthia	wgs	NZ_KE150238:NZ_KE150241[PACC]	Bilophila wadsworthia 3_1_6 genomic scaffold	4
Catenibacterium mitsuokai	wgs	NZ_ACCK01000001:NZ_ACCK01000475[PACC]	Catenibacterium mitsuokai DSM 15897 C_mitsuokai-1.0_Cont	475
Clostridium leptum	wgs	NZ_DS480331:NZ_DS480351[PACC]	Clostridium leptum DSM 753 Scfld	21
Clostridium nexile	wgs	NZ_DS995337:NZ_DS995353[PACC], NZ_DS995602:NZ_DS995683[PACC]	Clostridium nexile DSM 1787 Scfld	99
Clostridium_bolteae	wgs	NZ_DS480659:NZ_DS480726[PACC]	Clostridium bolteae ATCC BAA-613 Scfld	68
Collinsella aerofaciens	wgs	NZ_AAVN02000001:NZ_AAVN02000025[PACC]	Collinsella aerofaciens ATCC 25986 C_aerofaciens-2.0_Cont	25
Coprococcus catus	draft	NC_021009.1	Coprococcus catus GD/7 draft genome	1
Coprococcus comes	wgs	NZ_GG662005:NZ_GG662017[PACC]	Coprococcus comes ATCC 27758 genomic scaffold	13
Desulfovibrio piger	wgs	NZ_DS996351:NZ_DS996397[PACC]	Desulfovibrio piger ATCC 29098 Scfld	47
Dialister invisus	wgs	NZ_GG698602.1	Dialister invisus DSM 15470 genomic scaffold Scfld0, whole genome shotgun sequence	1
Dorea formicigenerans	wgs	NZ_AAXA02000001:NZ_AAXA02000016[PACC]	Dorea formicigenerans ATCC 27755 D_formicigenerans-3.0.1_Cont	16
Dorea longicatena	wgs	NZ_DS264384:NZ_DS264419[PACC]	Dorea longicatena DSM 13814 Scfld	36
Eggerthella lenta	complete genome	NC_013204.1	Eggerthella lenta DSM 2243 chromosome, complete genome	1
Escherichia coli	complete genome	NC_000913.3	Escherichia coli str. K-12 substr. MG1655, complete genome	1
Eubacterium eligens	complete genome	NC_012778.1	Eubacterium eligens ATCC 27750 chromosome, complete genome	1
Eubacterium hallii	wgs	NZ_ACEP01000001:NZ_ACEP01000175[PACC]	Eubacterium hallii DSM 3353 E_hallii-1.0_Cont	175
Eubacterium rectale	complete genome	NC_012781.1	Eubacterium rectale ATCC 33656, complete genome	1
Eubacterium_ventriosum	wgs	NZ_DS264262:NZ_DS264288[PACC]	Eubacterium ventriosum ATCC 27560 Scfld	27
Faecalibacterium_cf	n/a	n/a	n/a	n/a
Faecalibacterium_prausnitzii	complete genome	NC_021042.1	Faecalibacterium prausnitzii L2-6, complete genome	1
Faecalibacterium_unclassified	n/a	n/a	n/a	n/a
Gordonibacter pamelaeae	draft	NC_021021.1	Gordonibacter pamelaeae 7-10-1-b draft genome	1
Holdemania filiformis	wgs	NZ_GG657551:NZ_GG657585[PACC]	Holdemania filiformis DSM 12042 genomic scaffold	35
Klebsiella pneumoniae	complete genome	NC_016845.1	Klebsiella pneumoniae subsp. pneumoniae HS11286 chromosome, complete genome	1
Lactobacillus ruminis	complete genome	NC_015975.1	Lactobacillus ruminis ATCC 27782 chromosome, complete genome	1
Megamonas hypermegale	draft	NC_021041.1	Megamonas hypermegale ART12/1 draft genome	1
Parabacteroides unclassified	n/a	n/a	n/a	n/a
Parabacteroides_merdae	wgs	NZ_DS264460:NZ_DS264552[PACC]	Parabacteroides merdae ATCC 43184 Scfld	93
Prevotella_copri	wgs	NZ_GG703852:NZ_GG703878[PACC]	Prevotella copri DSM 18205 genomic scaffold	27
Roseburia inulinivorans	wgs	NZ_ACFY01000001:NZ_ACFY01000179[PACC]	Roseburia inulinivorans DSM 16841 R_inulinivorans-1.0.1_Cont	179
Ruminococcus bromii	draft	NC_021013.1	Ruminococcus bromii L2-63 draft genome	1
Ruminococcus [Blautia] gnavus	wgs	NZ_AAYG02000001:NZ_AAYG02000043[PACC]	Ruminococcus gnavus ATCC 29149 R_gnavus-1.0.1_Cont	43
Ruminococcus [Blautia] obeum	draft	NC_021022.1	Ruminococcus obeum A2-162 draft genome	1
Ruminococcus [Blautia] torques	draft	NC_021015.1	Ruminococcus torques L2-14 draft genome	1
Streptococcus parasanguinis	complete genome	NC_015678.1	Streptococcus parasanguinis ATCC 15912 chromosome, complete genome	1
